# Supplementary material for: Pre-profiling factors influencing serum microRNA levels
Source: BMC Clin Pathol. 2014 Jun 21;14:27. doi: 10.1186/1472-6890-14-27 (PMC4107491; doi:10.1186/1472-6890-14-27)
Supplement: Additional file 1: Table S1 — Raw Ct ratios. The ratios of the raw Ct values of each miRNA in matched lysed and unlysed samples using the following formula: 2^- raw Ct (lysed)/2^- raw Ct (unlysed). [file 1472-6890-14-27-S1.xls]

## Sheet: Sheet1
Table S1. The ratios of the raw Ct values of each miRNA in matched lysed and unlysed samples using the following formula: 2^- raw Ct (lysed)/2^- raw Ct (unlysed).
	Ratios for each sample
miRNA	11 ratios	12 ratios	14 ratios	15 ratios	16 Ratios	17 ratios	18 ratios	19 ratios	20 ratios	21 ratios	Mean	Standard Deviation	# of samples with a ratio ≥2
hsa-miR-122-5p	0.947589	1.77235	0.8215	1.66748	0.977838	0.99103	0.671752	0.775214	1.35504	1.13341	1.11132	0.373488	0
hsa-miR-1266-5p	1.3113	1.44593	0.779345	1.40412	1.22603	1.83825	0.849096	0.56188	1.18072	1.15963	1.17563	0.369071	0
hsa-miR-99a-5p	1.50039	5.68305	1.51187	1.41781	0.453026	2.55797	0.997231	1.6468	1.82935	1.51642	1.91139	1.43027	2
hsa-miR-145-5p	0.780426	1.64452	1.91499	1.22321	1.04729	3.86107	1.07624	2.07149	2.15596	1.6051	1.73803	0.878636	3
hsa-miR-10b-5p	5.91892	5.73847	1.20776	1.65137	1.54079	1.60659	1.4025	1.55689	1.36446	0.824543	2.28123	1.88553	2
hsa-miR-139-5p	2.50938	1.70842	5.91072	0.818847	0.883723	5.63728	1.02883	1.10624	1.06831	1.80208	2.24738	1.93064	3
hsa-miR-125a-5p	4.72179	2.89721	2.33001	1.5312	1.46375	3.32879	0.894405	1.94486	1.34661	1.77851	2.22371	1.14484	4
hsa-miR-197-3p	1.76459	2.09459	3.34808	1.42076	1.82724	8.50317	1.45397	1.87081	3.41606	2.86129	2.85606	2.11533	5
hsa-miR-342-3p	1.48796	3.30733	2.39053	1.50177	0.992175	3.50885	1.88426	3.68756	4.03994	6.29265	2.9093	1.59323	6
hsa-miR-23b-3p	5.58026	2.18657	0.901459	1.37237	1.09404	6.48003	1.00696	2.24181	2.19365	3.02234	2.60795	1.93725	6
hsa-miR-888-5p	16.6949	2.97248	0.742433	1.56121	0.719799	2.04769	0.551335	0.605277	0.43177	1.41389	2.77408	4.95709	3
hsa-miR-23a-3p	2.47655	2.69384	3.93765	1.49969	1.29385	5.30738	1.56699	3.18803	2.48343	3.40031	2.78477	1.23763	7
hsa-miR-99b-5p	9.59534	2.00509	2.73271	1.26021	1.42471	2.98349	0.637722	1.67327	2.4886	2.37293	2.71741	2.52246	6
hsa-miR-125b-5p	2.68949	3.50318	1.62939	2.68452	0.864338	3.26708	2.22222	8.29744	1.935	2.484	2.95767	2.02787	7
hsa-miR-28-3p	1.91454	4.33791	6.68225	2.01345	1.36794	7.435	1.05336	2.94309	1.28669	6.31887	3.53531	2.46556	6
hsa-miR-27b-3p	3.1109	2.8772	5.37153	1.6849	1.49554	6.85901	1.42405	4.87927	3.29741	2.75617	3.3756	1.80397	7
hsa-miR-143-3p	3.66886	5.29513	2.51112	2.83562	1.19472	7.88986	1.12975	3.70807	4.66324	1.60177	3.44981	2.10418	7
hsa-miR-223-5p	2.70757	5.27437	5.4882	1.96519	2.30857	4.16794	2.43851	3.33418	1.41585	3.68501	3.27854	1.37406	8
hsa-miR-24-3p	4.77114	4.2861	4.78107	1.67211	1.37332	8.07241	1.71119	3.49591	2.26786	5.07943	3.75105	2.08775	7
hsa-miR-1979	6.26508	4.03527	3.36436	1.92875	1.07823	5.23794	1.07773	3.74682	3.53653	7.45737	3.77281	2.11216	7
hsa-miR-27a-3p	2.94309	5.34306	4.65033	1.76011	1.49243	8.74222	1.66786	4.2565	3.21169	2.75808	3.68254	2.206	7
hsa-let-7b-3b	1.74836	4.30198	1.60807	1.51852	4.87026	1.6103	1.56917	3.49752	8.63183	13.002	4.23581	3.82396	5
hsa-miR-30b-5p	3.41133	5.81455	4.78107	1.49969	1.08348	6.82108	1.08975	4.33991	3.61835	6.57352	3.90327	2.16604	7
hsa-miR-30c-5p	4.3299	5.74643	4.73818	1.31373	0.830854	9.60643	1.08523	4.16024	1.94037	7.62991	4.13813	2.94665	6
hsa-miR-223-3p	3.35737	2.58411	4.57361	1.47291	1.89299	10.4396	1.80125	3.24826	3.70464	4.37616	3.74509	2.58242	7
hsa-miR-126-3p	5.07826	5.14677	5.40889	1.22745	1.37427	9.18322	1.81504	6.00293	2.61051	6.42932	4.42767	2.59699	7
hsa-miR-146a-5p	2.91669	5.07943	5.25006	2.09314	1.02432	7.85712	1.74352	4.56516	2.79594	6.42487	3.97502	2.21119	8
hsa-let-7d-5p	4.0037	6.51907	3.35505	1.27869	0.715819	6.34227	1.63694	7.47807	5.34924	9.04842	4.57273	2.83132	7
hsa-miR-221-3p	7.00961	5.01645	10.4493	1.87471	0.868541	7.19503	1.45801	3.13109	3.35272	4.29205	4.46475	3.01434	7
hsa-miR-505-3p	1.41356	14.4367	2.16645	2.02044	1.89037	2.37347	1.25266	3.83617	4.30894	5.90389	3.96026	3.9619	7
hsa-miR-574-3p	2.20127	5.30248	3.26783	1.32838	1.87991	10.6148	2.29421	5.19335	2.63963	6.72096	4.14428	2.872	8
hsa-miR-150-5p	7.3632	5.21861	2.78627	2.11062	1.09026	6.11351	2.63353	4.14297	3.41843	6.86218	4.17396	2.13146	9
hsa-miR-28-5p	10.9081	1.63997	18.5756	0.937354	1.01302	7.14038	0.641268	1.20136	2.75172	3.30733	4.81161	5.85441	5
hsa-miR-374b	11.5621	7.50404	7.82089	1.32378	1.19306	7.75432	1.44493	5.48567	2.2413	7.99815	5.43282	3.65882	7
hsa-miR-382-5p	2.01298	5.18976	11.6425	0.977838	2.3257	7.00799	2.29421	3.13544	2.65246	2.26524	3.95042	3.21826	9
hsa-miR-151-5p	7.6123	5.05835	8.74424	2.0859	0.781689	9.74728	1.57462	6.42487	2.95126	7.61406	5.25946	3.22819	8
hsa-let-7c-5p	14.8803	5.58542	4.00647	1.83358	1.03574	2.94445	1.66555	5.71862	8.50513	9.10505	5.52803	4.30634	7
hsa-miR-29a-3p	4.42394	13.9739	2.75936	3.05605	0.965044	9.72703	1.65634	5.25127	3.28373	3.13544	4.82321	4.02273	8
hsa-miR-142-5p	4.21734	9.45886	9.01504	2.83956	0.991488	11.656	1.85446	4.73599	3.82997	5.07943	5.36781	3.52198	8
hsa-miR-126-5p	2.27889	4.93711	6.10222	1.45565	1.55258	8.75435	2.2548	10.18	4.9223	12.4292	5.48672	3.86386	8
hsa-let-7d-3p	10.9081	8.31471	8.34165	2.15049	1.14605	7.30559	1.50525	5.6438	4.13915	9.30926	5.87641	3.48976	8
hsa-miR-140-5p	7.21667	8.69187	7.53879	1.69662	1.41978	12.2355	5.23069	7.04045	5.07122	10.7307	6.68722	3.49073	8
hsa-miR-328-3p	3.96778	9.47198	10.0794	2.51868	1.59291	10.9283	2.15995	3.76504	4.95998	7.50924	5.69533	3.50917	9
hsa-miR-103-3p	4.76893	12.4695	7.76956	2.9499	1.66305	12.5635	1.40834	4.81989	3.39403	11.3622	6.31689	4.40592	8
hsa-miR-335-5p	10.1074	9.93601	6.90353	2.64024	1.3192	12.3719	3.77899	5.85499	5.22827	5.5009	6.36414	3.51901	9
hsa-miR-191-5p	4.43725	11.8584	6.39229	1.26065	1.64016	10.0364	2.13095	10.9397	3.92312	12.6816	6.53005	4.47458	8
hsa-miR-107	12.1454	12.7256	9.02754	2.76958	1.18893	9.57983	1.40834	6.10786	5.8577	9.51146	7.03222	4.23417	8
hsa-miR-142-3p	24.4766	2.30804	5.63468	1.91145	0.808694	8.4855	0.555169	2.84942	2.06098	2.56982	5.16604	7.18713	7
hsa-miR-425-3p	6.572	8.32625	2.4886	2.72578	1.62188	12.3548	2.40827	11.0094	6.95636	9.76532	6.42287	3.93897	9
global mean	8.17543	10.9231	5.925	2.58579	1.70969	9.3668	3.69604	8.76987	6.10826	12.2256	6.94855	3.54536	9
hsa-miR-222-3p	4.73162	10.2437	5.14558	2.11942	2.08301	5.89708	6.58873	11.5969	6.26943	13.4792	6.81547	3.82672	10
hsa-miR-15b-5p	6.14466	12.0392	6.73339	2.11501	1.45969	7.26519	3.05252	9.9429	5.73317	16.1299	7.06156	4.59456	9
hsa-miR-133b	26.6365	6.37165	2.22581	3.62421	1.28669	5.87667	4.35599	3.54717	2.71572	4.85566	6.14961	7.36896	9
hsa-miR-598-3p	20.2568	8.82543	5.99738	4.39136	1.61963	6.06707	2.80694	8.96104	8.56429	13.3861	8.08761	5.47247	9
hsa-miR-151-3p	6.572	7.11896	18.7048	1.42372	1.61291	17.2198	3.01885	7.91542	4.52317	15.1229	8.32326	6.4382	8
hsa-miR-148a-3p	13.8071	16.6987	7.85893	3.26632	1.52802	9.80828	4.35901	10.1518	8.27829	14.7298	9.04863	5.04681	9
hsa-miR-338-3p	17.2119	3.92221	3.76157	4.99563	1.2681	24.2179	2.71321	7.41613	3.0091	2.48745	7.10031	7.54475	9
hsa-miR-301a-3b	13.0171	4.78881	8.07428	2.34188	1.66056	8.51496	3.16455	11.9726	6.40116	23.2582	8.31941	6.5104	9
hsa-miR-21-5p	22.664	11.2408	6.11492	2.28733	1.57753	11.1579	2.82647	11.2019	6.13615	10.2579	8.54649	6.28533	9
hsa-miR-424-5p	4.93597	21.5508	9.9682	4.69676	1.66748	9.8287	6.3072	10.5829	7.64933	16.8149	9.40022	5.9535	9
hsa-miR-378a-3p	9.37834	12.0059	3.40188	2.10624	1.63316	19.5894	6.56593	12.2157	10.1847	18.0467	9.5128	6.24793	9
hsa-miR-454-3p	23.9065	4.82546	7.41442	2.3435	2.1004	9.59312	2.15397	7.9429	8.0967	17.4441	8.58211	7.09279	10
hsa-miR-192-5p	5.88619	13.0291	6.19169	2.33378	3.05393	12.536	9.65984	19.4361	14.2643	16.9553	10.3346	5.85613	10
hsa-miR-26a-5p	41.3648	3.38151	6.16599	1.39249	0.909198	8.55045	1.03455	3.96046	2.73271	5.48567	7.49779	12.1497	7
hsa-miR-30e-5p	17.7326	17.432	7.77226	1.69545	1.63997	16.2234	7.17511	16.641	13.4295	24.6355	12.4377	7.57332	8
hsa-miR-194-5p	5.06069	11.3111	8.17565	3.42396	2.47884	11.3216	8.02777	26.5689	10.5293	21.8062	10.8704	7.7568	10
hsa-miR-215-5p	2.35436	17.4079	9.17898	1.77974	2.62564	16.2234	17.976	19.0757	20.5111	18.4259	12.5559	7.7232	9
hsa-miR-320b	5.60223	17.3396	7.86438	2.52042	1.76052	13.1349	8.94449	25.375	10.4807	29.054	12.2076	9.21042	9
hsa-miR-320a	9.78338	21.2246	7.13708	2.21248	2.12825	16.4726	9.26634	20.5158	11.5062	25.0314	12.5278	7.98731	10
hsa-miR-29c-3p	6.94191	30.9242	5.30493	3.74682	1.23171	12.0838	10.4686	22.5596	14.0289	23.5502	13.0841	9.73102	9
hsa-miR-26b-5p	15.4264	13.7244	7.83174	2.55384	1.6468	9.9659	4.12673	12.5244	11.7073	40.1316	11.9639	10.9867	9
hsa-miR-18a-5p	7.60703	19.6529	12.5389	4.65141	1.9022	15.1579	5.90935	15.8199	10.7953	36.8774	13.0912	10.0234	9
hsa-miR-199a-3p	54.9228	8.5071	7.38877	2.52392	0.90417	5.58671	1.752	3.36747	2.27101	4.07462	9.12986	16.2771	8
hsa-miR-93-3p	9.40221	11.4876	6.0391	2.44641	2.05908	14.5136	7.55274	32.3195	6.65144	32.1259	12.4598	11.0713	10
hsa-miR-106a-5p	7.13708	24.7382	9.64869	4.05771	2.24337	13.9772	6.54775	19.9687	15.5337	36.4707	14.0323	10.6293	10
hsa-let-7b-5b	9.91995	17.6631	10.0306	3.07517	2.07005	13.0321	11.424	21.3279	15.9594	39.4148	14.3917	10.6301	10
hsa-miR-652-3p	45.5486	19.6529	9.48951	3.87358	1.4386	14.3006	4.96915	12.1903	6.7101	21.8213	13.9995	12.9408	9
hsa-miR-17-5p	27.9027	22.6222	7.30727	3.22135	2.08879	10.8981	7.78124	18.0217	12.1538	36.3445	14.8342	11.2085	10
hsa-miR-18b-5p	34.4954	21.6256	12.8112	3.43823	1.71912	20.0287	5.81589	15.186	8.07988	35.0579	15.8258	11.9809	9
hsa-miR-196b-5p	2.59968	23.8624	2.65614	3.66463	1.58191	6.20315	2.97523	9.58426	10.7953	55.241	11.9164	16.6215	9
hsa-miR-29b-3p	26.8032	36.1686	9.45668	4.78217	2.30165	23.4254	9.80828	22.0036	17.7449	23.6647	17.6159	10.7754	10
hsa-miR-19b-3p	5.20296	30.3719	11.2928	4.57784	3.18582	16.1225	12.1005	28.8734	19.7713	38.7109	17.021	12.2042	10
hsa-miR-20a-5p	20.3977	28.6342	10.1354	4.13723	2.71634	16.9006	9.68666	21.0634	11.2304	43.8853	16.8787	12.4252	10
hsa-miR-324-3p	13.9804	43.1015	12.0114	6.16742	2.14602	12.7021	11.7615	21.7308	17.9552	30.9242	17.2481	12.0911	10
hsa-miR-130a-3p	3.5121	43.4314	11.3006	4.358	1.3404	16.1001	8.84585	24.9621	2.19213	38.0195	15.4062	15.2186	9
hsa-miR-423-5p	5.76039	50.4168	6.58112	3.43585	2.87853	12.8497	7.10335	13.1319	7.93373	33.5715	14.3663	15.4652	10
hsa-miR-93-5p	12.1791	24.8069	10.284	4.23589	2.71823	17.424	9.38919	18.1849	18.5884	52.4062	17.0217	14.1885	10
hsa-miR-532-5p	2.28047	48.6264	5.4768	4.93027	1.88906	7.6688	17.6183	19.7895	17.8436	38.4968	16.462	15.9125	9
hsa-miR-92a-3p	5.58026	36.5213	8.58807	3.94675	3.08585	12.978	13.2324	23.7963	20.1448	44.7454	17.2619	14.1493	10
hsa-miR-140-3p	5.30125	26.6611	8.0967	3.61418	3.26406	17.3757	14.6619	38.0195	20.1448	42.1268	17.9266	13.9738	10
hsa-miR-15a-5p	7.89168	43.0418	9.72928	6.10363	2.14305	15.7688	15.4229	22.7165	19.8537	43.6124	18.6284	14.4529	10
hsa-miR-210-3p	11.3792	32.8693	16.5566	3.00563	4.15448	22.3314	11.9588	20.5871	21.4712	51.6489	19.5963	14.3926	10
hsa-miR-185-5p	18.2564	37.8879	10.758	3.88164	2.83759	14.5808	13.4264	26.6611	16.34	49.6825	19.4312	14.7985	10
hsa-miR-451a	6.59939	44.8385	12.8646	7.51966	4.2861	20.0704	20.5918	27.6588	21.4266	45.7489	21.1605	14.76	10
hsa-miR-19a-3p	21.501	39.7165	9.41743	4.2861	3.87626	14.9907	8.58013	43.9158	12.6699	42.5671	20.1521	15.9865	10
hsa-miR-106b-5p	11.5541	35.6707	14.6551	3.8176	2.622	11.2824	9.70683	45.7489	17.188	49.6137	20.1859	17.1232	10
hsa-miR-16-5p	22.9804	34.2413	9.62198	3.74163	4.3279	21.5259	16.4955	30.1412	30.6185	56.5191	23.0213	15.9928	10
hsa-miR-660-5p	16.718	27.678	5.62687	4.3219	3.26632	19.918	10.4035	56.5975	29.412	42.0976	21.604	17.5903	10
hsa-miR-590-5p	84.4095	10.941	9.31356	4.43725	3.23254	15.3482	6.58416	16.1187	8.82339	18.1975	17.7406	23.949	10
hsa-miR-15b-3p	5.8604	26.8528	11.5301	6.44717	5.54812	15.3944	16.3475	38.5948	21.7157	82.4625	23.0753	23.3367	10
hsa-miR-425-5p	91.2867	33.1898	8.95277	3.52511	2.13712	13.3892	8.21921	19.1951	9.17898	35.6707	22.4745	26.7766	10
hsa-miR-363-3p	53.7925	34.6232	11.9699	6.30137	2.67709	25.0025	17.3637	57.1494	22.0443	59.2058	29.013	21.2105	10
hsa-miR-25-3p	24.8527	42.156	9.85143	4.11436	4.06053	18.9483	17.8271	37.5481	9.74953	85.7263	25.4834	24.8595	10
hsa-miR-32-5p	76.9225	54.4427	12.1117	6.50553	2.16095	21.8264	26.9834	26.477	28.1358	48.5253	30.4091	23.2844	10
hsa-miR-144-3p	37.4095	86.4424	13.9127	7.44188	3.00771	20.9372	25.6165	37.8879	27.4614	48.6601	30.8777	24.1463	10
hsa-miR-20b-5p	13.2354	33.9577	5.15629	9.22575	7.95944	15.0637	25.7411	32.4392	28.3118	103.728	27.4819	28.7784	10
hsa-miR-16-2-3p	12.1173	68.6411	12.6173	4.92003	3.95588	13.0985	15.6057	70.1968	21.6706	69.0068	29.183	28.1173	10
hsa-miR-148b-3p	122.304	20.5301	10.0584	3.65955	1.4446	23.984	4.50648	10.3795	7.67589	23.0495	22.7593	35.9168	9
hsa-miR-22-3p	5.18496	170.623	10.1706	4.82212	1.31464	18.9221	9.8287	36.0435	18.8349	33.7465	30.9491	50.4825	9
hsa-miR-101-3p	2878.96	36.2439	11.4029	5.1432	2.84547	13.4264	12.3719	29.9538	9.91995	43.1912	304.346	904.73	10
