# Supplementary material for: Pre-profiling factors influencing serum microRNA levels
Source: BMC Clin Pathol. 2014 Jun 21;14:27. doi: 10.1186/1472-6890-14-27 (PMC4107491; doi:10.1186/1472-6890-14-27)
Supplement: Additional file 2: Table S2 — miRNAs significantly affected by hemolysis. A list of miRNAs A) significantly up-regulated (by ≥3-fold) in hemolysed serum samples or B) detected in hemolysed samples at a Ct ≤34 but not detected in the corresponding matched control. [file 1472-6890-14-27-S2.xls]

## Sheet: Sheet1
Table S2. A list of miRNAs A) significantly up-regulated (by ≥3-fold) in hemolysed serum samples or B) detected in hemolysed samples at a Ct ≤34 but not detected in the corresponding matched control.
A)	miRNA	11	12	14	15	16	17	18	19	20	21	# of samples ≥3-fold	B)	miRNAs detected in hemolysed sample and not detected in matched control	# of Hemolysed samples detected
	hsa-miR-15b-3p	6.18454	15.1509	14.0354	3.86642	5.67387	15.5337	24.3357	49.7859	16.0259	72.7563	10		hsa-let-7a-3p	8
	hsa-miR-451a	6.9644	25.2989	15.6599	4.5096	4.38325	20.2521	30.6539	35.6789	15.8126	40.3641	10		hsa-miR-627-5p	8
	hsa-miR-20b-5p	13.9675	19.1597	6.27667	5.53276	8.13984	15.2	38.3193	41.8455	20.8938	91.519	10		hsa-miR-296-5p	8
	hsa-miR-144-3p	39.4786	48.7726	16.9358	4.46296	3.07588	21.1268	38.1338	48.8742	20.2661	42.9326	10		hsa-let-7f-2-3p	7
	hsa-miR-192-5p	6.21175	7.3513	7.53705	1.39959	3.12315	12.6494	14.3801	25.0719	10.5268	14.9596	9		hsa-miR-636	7
	hsa-miR-92a-3p	5.88891	20.6061	10.4541	2.3669	3.15579	13.0955	19.6983	30.6965	14.8666	39.4786	9		hsa-miR-25-5p	7
	hsa-miR-19b-3p	5.49074	17.1365	13.7466	2.74537	3.25803	16.2684	18.0134	37.2456	14.5909	34.1544	9		hsa-miR-502-5p	7
	hsa-miR-140-3p	5.59446	15.0428	9.85598	2.16745	3.33804	17.533	21.8264	49.0438	14.8666	37.1683	9		hsa-miR-576-5p	7
	hsa-miR-324-3p	14.7536	24.3188	14.6213	3.69865	2.19466	12.8171	17.5087	28.0319	13.2507	27.2843	9		hsa-miR-624-5p	7
	hsa-miR-590-5p	89.0782	6.17312	11.3373	2.66106	3.3058	15.4872	9.80148	20.7926	6.51155	16.0555	9		hsa-miR-98-5p	7
	hsa-miR-15a-5p	8.32817	24.2851	11.8433	3.6604	2.19162	15.9115	22.9592	29.3035	14.6517	38.479	9		hsa-miR-342-5p	7
	hsa-miR-210-3p	12.0086	18.5455	20.1541	1.8025	4.24864	22.5335	17.8024	26.5566	15.8455	45.5696	9		hsa-miR-361-5p	7
	hsa-miR-19a-3p	22.6902	22.4089	11.4637	2.57041	3.96412	15.1264	12.7728	56.6498	9.35022	37.5567	9		hsa-miR-576-3p	6
	hsa-miR-660-5p	17.6427	15.6165	6.84951	2.59188	3.34035	20.0983	15.4872	73.0089	21.7057	37.1425	9		hsa-miR-651-5p	6
	hsa-miR-25-3p	26.2273	23.7853	11.992	2.46741	4.15256	19.1199	26.5382	48.4357	7.19503	75.6359	9		hsa-miR-188-5p	6
	hsa-miR-16-5p	24.2515	19.3197	11.7127	2.24389	4.42599	21.7207	24.5559	38.8812	22.5961	49.8665	9		hsa-miR-96-5p	6
	hsa-miR-16-2-3p	12.7875	38.7288	15.3589	2.95058	4.04554	13.2171	23.2313	90.5515	15.9926	60.8844	9		hsa-let-7f-1-3p	6
	hsa-miR-32-5p	81.177	30.7177	14.7434	3.90142	2.20993	22.0239	40.1687	34.1544	20.7638	42.8137	9		hsa-miR-17-3p	6
	hsa-miR-363-3p	56.7678	19.5351	14.5707	3.77899	2.73777	25.2288	25.8483	73.7208	16.2684	52.237	9		hsa-miR-181b-5p	6
	hsa-miR-101-3p	3038.2	20.4496	13.8806	3.08442	2.90996	13.5479	18.4174	38.6394	7.32079	38.1074	9		hsa-miR-29a-5p	6
	hsa-miR-500a-5p	23.9674	32.6271	6.06287	4.55673	NA	35.4325	9.47417	41.2408	14.3701	19.1066	9		hsa-miR-545-3p	5
	hsa-miR-328-3p	4.18724	5.3443	12.2695	1.51047	1.62902	11.0272	3.2154	4.85678	3.6604	6.62537	8		hsa-miR-378-5p	5
	hsa-miR-15b-5p	6.48452	6.79277	8.19645	1.26839	1.49278	7.33095	4.54412	12.826	4.231	14.2313	8		hsa-miR-135a-5p	5
	hsa-miR-222-3p	4.99332	5.77972	6.26363	1.27103	2.13022	5.95046	9.80828	14.9596	4.62675	11.8927	8		hsa-miR-496	5
	hsa-miR-425-3p	6.9355	4.69785	3.02933	1.63467	1.65864	12.4666	3.58507	14.2018	5.1337	8.61589	8		hsa-miR-550a-5p	5
	hsa-miR-335-5p	10.6664	5.60611	8.40356	1.58337	1.3491	12.4839	5.62557	7.55274	3.85839	4.85341	8		hsa-miR-181d-5p	5
	hsa-miR-598-3p	21.3772	4.9795	7.30052	2.63353	1.65634	6.12199	4.17854	11.5594	6.32033	11.8105	8		hsa-miR-183-5p	5
	hsa-miR-140-5p	7.61582	4.90414	9.17686	1.01748	1.45196	12.3462	7.78663	9.08194	3.74249	9.46761	8		hsa-miR-503-5p	5
	hsa-miR-21-5p	23.9176	6.34227	7.4436	1.37173	1.61328	11.2589	4.20761	14.45	4.5284	9.05052	8		hsa-miR-1908-5p	5
	hsa-miR-151-3p	6.9355	4.01667	22.769	0.853818	1.64947	17.3757	4.494	10.2106	3.33804	13.3429	8		hsa-miR-33b-5p	5
	hsa-miR-26b-5p	16.2797	7.74358	9.53346	1.53156	1.68413	10.0561	6.14324	16.156	8.63981	35.4079	8		hsa-miR-941	5
	hsa-miR-378a-3p	9.89706	6.77396	4.14106	1.26313	1.67018	19.7667	9.77434	15.7579	7.51618	15.9226	8		hsa-miR-361-3p	5
	hsa-miR-148a-3p	14.5707	9.42178	9.56656	1.95884	1.56266	9.89706	6.48902	13.0955	6.10927	12.996	8		hsa-miR-20a-3p	5
	hsa-miR-194-5p	5.34059	6.38196	9.95209	2.05338	2.53503	11.424	11.9505	34.273	7.77046	19.2395	8		hsa-miR-29b-2-5p	5
	hsa-miR-320a	10.3245	11.9754	8.68785	1.32685	2.17648	16.6217	13.7943	26.4647	8.49139	22.0851	8		hsa-miR-486-3p	5
	hsa-miR-320b	5.91208	9.78338	9.57319	1.51152	1.80042	13.2538	13.3152	32.7328	7.73464	25.6342	8		hsa-miR-886-5p	5
	hsa-miR-423-5p	6.079	28.4463	8.0111	2.06051	2.94377	12.966	10.5744	16.9397	5.85499	29.62	8
	hsa-miR-652-3p	48.0678	11.0886	11.5514	2.32302	1.47121	14.43	7.39731	15.7251	4.95196	19.2528	8
	hsa-miR-18a-5p	8.02777	11.0886	15.2634	2.78949	1.94531	15.2951	8.79693	20.4071	7.9668	32.5368	8
	hsa-miR-106a-5p	7.53183	13.9578	11.7452	2.43344	2.29421	14.1037	9.74728	25.7589	11.4637	32.1779	8
	hsa-miR-30e-5p	18.7134	9.83551	9.46105	1.01677	1.67714	16.3702	10.6812	21.4663	9.91079	21.7358	8
	hsa-miR-17-5p	29.446	12.7639	8.89503	1.93187	2.13613	10.9967	11.5835	23.2474	8.96933	32.0666	8
	hsa-let-7b-5b	10.4686	9.9659	12.2101	1.84421	2.11697	13.1501	17.0063	27.5122	11.7778	34.7755	8
	hsa-miR-424-5p	5.20898	12.1594	12.1341	2.81669	1.70527	9.91766	9.38919	13.6516	5.6451	14.8357	8
	hsa-miR-93-3p	9.92225	6.48153	7.3513	1.46713	2.10575	14.645	11.2433	41.6911	4.90867	28.3446	8
	hsa-miR-18b-5p	36.4034	12.2016	15.5949	2.06194	1.75808	20.21	8.6578	19.5894	5.96284	30.9314	8
	hsa-miR-29c-3p	7.32587	17.4481	6.45761	2.247	1.25963	12.1932	15.5841	29.1011	10.3532	20.7782	8
	hsa-miR-93-5p	12.8527	13.9966	12.5186	2.5403	2.77984	17.5817	13.9772	23.4579	13.718	46.2378	8
	hsa-miR-20a-5p	21.5259	16.156	12.3377	2.48113	2.77791	17.0535	14.42	27.1711	8.28786	38.7198	8
	hsa-miR-185-5p	19.2662	21.3772	13.0955	2.32785	2.9019	14.7128	19.9871	34.392	12.0587	43.8347	8
	hsa-miR-148b-3p	129.069	11.5835	12.244	2.19466	1.47734	24.2011	6.70855	13.3892	5.6647	20.3365	8
	hsa-miR-425-5p	96.3358	18.7264	10.8981	2.11404	2.18556	13.5104	12.2355	24.761	6.77396	31.4721	8
	hsa-miR-29b-3p	28.2857	20.4071	11.5115	2.86791	2.35381	23.6374	14.601	28.3839	13.0955	20.8793	8
	hsa-miR-106b-5p	12.1932	20.1262	17.8395	2.28945	2.68143	11.3845	14.45	59.0146	12.6845	43.7739	8
	hsa-miR-22-3p	5.47174	96.269	12.3805	2.89186	1.34443	19.0934	14.6314	46.4949	13.8999	29.7744	8
	hsa-miR-130b-3p	5.53276	25.6876	7.4798	4.05584	1.28967	NA	11.0502	27.7805	3.00841	32.9453	8
	hsa-let-7i-5p	NA	25.9741	11.3216	3.71407	2.12138	15.4336	13.5761	38.6126	5.32212	42.8731	8
	hsa-miR-486-5p	NA	33.7076	11.1812	2.25168	4.13246	17.6183	35.8028	49.4535	17.8518	66.7178	8
	hsa-miR-502-3p	5.81052	9.19171	14.9596	3.31039	NA	30.5761	NA	29.8295	7.34791	19.712	8
	hsa-miR-501-5p	10.9663	9.61975	7.49018	3.00216	10.2036	NA	25.2989	24.7782	9.43485	NA	8
	hsa-let-7d-5p	4.22514	3.6782	4.08405	0.766841	0.732043	6.39968	2.43682	9.64646	3.94767	7.98338	7
	hsa-let-7d-3p	11.5115	4.69134	10.1542	1.28967	1.17202	7.37171	2.24078	7.28031	3.05463	8.21352	7
	hsa-miR-191-5p	4.68268	6.69074	7.78124	0.756022	1.67733	10.1272	3.17224	14.1118	2.89521	11.1889	7
	hsa-miR-107	12.8171	7.18008	10.9891	1.66094	1.21588	9.66654	2.09652	7.87893	4.3229	8.39191	7
	hsa-miR-301a-3b	13.737	2.70195	9.8287	1.40444	1.69819	8.59204	4.71089	15.4443	4.72397	20.5206	7
	hsa-miR-454-3p	25.2288	2.72263	9.02546	1.40542	2.14801	9.67995	3.2065	10.2461	5.97525	15.3908	7
	hsa-miR-196b-5p	2.74347	13.4637	3.23328	2.19771	1.61776	6.25929	4.42906	12.3634	7.9668	48.7388	7
	hsa-miR-532-5p	2.40661	27.436	6.66683	2.95672	1.93187	7.73821	26.2273	25.5278	13.1683	33.9655	7
	hsa-miR-215-5p	2.48458	9.82189	11.1734	1.06733	2.68515	16.3702	26.7599	24.6071	15.1369	16.2571	7
	hsa-miR-130a-3p	3.70635	24.5049	13.7561	2.61353	1.37078	16.2459	13.1683	32.2003	1.61776	33.5444	7
	hsa-miR-181a-5p	6.02934	5.52893	NA	1.58227	1.4103	4.82658	3.2221	8.85198	3.07162	7.15028	7
	hsa-miR-584-5p	8.30511	4.14393	NA	0.724471	2.75681	9.52685	4.20178	11.6157	6.60702	31.0603	7
	hsa-miR-374a-5p	4.90754	4.76673	17.3637	1.01537	1.39088	9.71356	5.40764	NA	6.01682	19.2262	7
	hsa-miR-421	11.7452	4.54727	NA	1.28788	1.56266	14.1135	8.25347	7.52139	10.8453	37.9756	7
	hsa-let-7g-5p	6.55684	9.15145	NA	2.0195	1.69702	10.5123	8.55638	16.3136	8.50317	31.779	7
	hsa-miR-331-3p	34.4158	6.88759	30.8458	1.24057	1.27544	NA	5.97525	8.27638	5.44148	10.7183	7
	hsa-miR-324-5p	NA	7.05184	8.62784	1.29235	0.959929	22.2079	5.56739	35.8276	10.6442	30.0439	7
	hsa-miR-532-3p	9.27063	6.9902	5.89708	1.71832	4.53258	0.808508	13.6138	NA	4.05396	37.5047	7
	hsa-miR-30d-5p	11.5035	28.4627	10.3603	1.21841	1.33793	14.42	5.23431	24.3863	NA	18.5198	7
	hsa-miR-628-3p	NA	8.20783	NA	0.787854	3.4295	14.7128	5.05952	12.1847	4.90754	10.7034	7
	hsa-miR-345-5p	NA	3.3058	18.076	2.84415	3.38229	5.05952	NA	9.15145	5.67256	11.5915	7
	hsa-miR-629-5p	13.9675	13.2783	25.2989	NA	0.755236	NA	25.2638	75.0094	10.6442	40.1966	7
	hsa-miR-7-5p	6.1475	NA	16.4498	2.7283	9.06307	10.9815	NA	23.8514	14.0841	126.413	7
	hsa-miR-30b-5p	3.60001	3.28069	5.81992	0.899378	1.10803	6.88282	1.62225	5.59834	2.6703	5.79979	6
	hsa-miR-30c-5p	4.56938	3.24226	5.76772	0.787854	0.849685	9.69338	1.61552	5.36657	1.43197	6.73184	6
	hsa-miR-150-5p	7.77046	2.94445	3.39168	1.26576	1.11497	6.16884	3.9204	5.3443	2.52275	6.05447	6
	hsa-miR-126-5p	2.40494	2.78562	7.42813	0.872968	1.58777	8.83359	3.3566	13.1319	3.63259	10.9663	6
	hsa-miR-374b	12.2016	4.23394	9.52025	0.793884	1.2201	7.82451	2.15099	7.07632	1.65405	7.05673	6
	hsa-let-7c-5p	15.7033	3.15142	4.87702	1.09962	1.05922	2.97111	2.47942	7.37682	6.27667	8.03334	6
	hsa-miR-103-3p	5.0327	7.03557	9.45777	1.76908	1.70074	12.6772	2.09652	6.21749	2.50475	10.0248	6
	hsa-miR-142-5p	4.4506	5.33689	10.9739	1.70291	1.01396	11.7615	2.76063	6.10927	2.82647	4.48156	6
	hsa-miR-199a-3p	57.9606	4.79989	8.99423	1.51362	0.924663	5.63728	2.6081	4.34393	1.67597	3.59502	6
	hsa-miR-133b	28.1098	3.59502	2.70945	2.17347	1.31585	5.92987	6.48452	4.57572	2.00416	4.28412	6
	hsa-miR-144-5p	4.3944	4.03155	NA	2.18102	5.54172	6.49952	2.07484	9.31572	1.79793	6.65298	6
	hsa-miR-190a-5p	11.4716	2.17046	11.4478	1.61776	NA	3.96687	1.81504	5.88075	3.46295	8.12856	6
	hsa-miR-376c-3p	8.04448	3.79474	16.5069	1.03598	1.36509	6.5251	4.42906	7.00799	2.09652	NA	6
	hsa-miR-423-3p	15.5949	5.01413	8.58608	1.11419	1.07177	15.4872	2.59368	7.03232	NA	9.50048	6
	hsa-miR-2110	2.11795	5.78908	4.39237	0.890076	NA	11.4822	9.92454	13.7434	2.82125	17.3156	6
	hsa-miR-152-3p	NA	3.3058	6.43527	0.63728	1.21419	5.89299	4.77665	8.02221	NA	6.13898	6
	hsa-miR-182-5p	13.1501	4.28412	3.51616	1.55725	4.92799	NA	0.731029	9.6331	4.52212	NA	6
	hsa-miR-625-3p	NA	3.65786	11.5915	NA	2.74537	8.27638	5.52127	8.6578	1.00765	5.19096	6
	hsa-miR-942-5p	5.13252	NA	4.76343	0.957271	NA	9.32002	7.12554	7.33942	2.80565	100.079	6
	hsa-miR-132-3p	NA	3.15142	5.70806	0.7285	NA	7.63168	2.23767	14.2412	7.92274	4.95883	6
	hsa-miR-103-2-5p	6.24485	NA	NA	3.96412	2.69696	17.9055	NA	24.8413	11.3635	32.9225	6
	hsa-miR-186-5p	NA	10.4904	14.8357	NA	2.37512	15.0428	16.5872	36.0268	10.8378	NA	6
	hsa-miR-484	12.017	NA	NA	2.63902	2.27521	17.5695	14.0646	31.801	14.0257	34.3443	6
	hsa-miR-24-3p	5.03503	2.41831	5.81992	1.00278	1.40444	8.14548	2.54735	4.5096	1.67365	4.48156	5
	hsa-miR-27a-3p	3.10588	3.01467	5.66078	1.05555	1.52626	8.82135	2.48285	5.49074	2.37019	2.43344	5
	hsa-miR-146a-5p	3.07801	2.86592	6.39082	1.25527	1.04754	7.92824	2.59548	5.88891	2.06337	5.66863	5
	hsa-miR-574-3p	2.32302	2.99177	3.97788	0.79664	1.92252	10.7108	3.41527	6.69925	1.94801	5.92987	5
	hsa-miR-223-3p	3.54307	1.45801	5.56739	0.883315	1.93589	10.5341	2.68143	4.19014	2.73397	3.86107	5
	hsa-miR-143-3p	3.87179	2.98763	3.05675	1.70055	1.22179	7.96128	1.68179	4.78328	3.44141	1.41323	5
	hsa-miR-1979	6.6116	2.27679	4.09539	1.15669	1.10267	5.28535	1.60436	4.83327	2.60991	6.5796	5
	hsa-miR-126-3p	5.35913	2.90392	6.58416	0.736113	1.40542	9.26634	2.70195	7.74358	1.92652	5.67256	5
	hsa-miR-221-3p	7.39731	2.83039	12.7198	1.12428	0.888227	7.26015	2.17046	4.03901	2.47426	3.78685	5
	hsa-miR-223-5p	2.85733	2.97592	6.6807	1.17854	2.36089	4.20566	3.63008	4.30098	1.04488	3.25126	5
	hsa-miR-151-5p	8.03334	2.85403	10.6442	1.25093	0.799406	9.83551	2.34404	8.28786	2.17799	6.71785	5
	hsa-miR-26a-5p	43.6527	1.90792	7.50577	0.835088	0.929805	8.62784	1.54007	5.10886	2.0167	4.83998	5
	hsa-miR-29a-3p	4.66863	7.88439	3.35893	1.83274	0.986917	9.81508	2.4657	6.77396	2.42335	2.76638	5
	hsa-miR-338-3p	18.1639	2.21299	4.5789	2.99592	1.29684	24.4371	4.03901	9.56656	2.22068	2.19466	5
	hsa-miR-195-5p	2.63353	3.45815	5.31106	0.842063	1.44693	3.54799	4.3259	3.14269	NA	1.17446	5
	hsa-miR-30e-3p	18.4558	1.32225	9.62642	0.707107	1.28343	19.5622	1.62902	5.38893	NA	7.07142	5
	hsa-miR-1974	3.06241	3.9788	10.8604	0.75106	0.932602	35.5144	2.18253	6.58721	0.929375	NA	5
	hsa-let-7a-5p	NA	3.32418	6.63916	0.921464	0.972655	4.17854	1.24833	7.64756	NA	5.95458	5
	hsa-miR-146b-5p	NA	3.63008	8.83359	1.17691	1.17609	NA	3.27161	NA	4.19014	10.8303	5
	hsa-miR-501-3p	3.03073	NA	NA	2.53854	3.44221	NA	NA	13.9449	3.18509	12.9511	5
