# Supplementary material for: Pre-profiling factors influencing serum microRNA levels
Source: BMC Clin Pathol. 2014 Jun 21;14:27. doi: 10.1186/1472-6890-14-27 (PMC4107491; doi:10.1186/1472-6890-14-27)
Supplement: Additional file 3: Table S3 — miRNAs significantly correlated with serum hemoglobin. 177 miRNAs significantly correlated with hemoglobin concentration and corresponding Pearson correlation coefficients. [file 1472-6890-14-27-S3.xls]

## Sheet: Sheet1
Table S3. 177 miRNAs significantly correlated with hemoglobin concentration and corresponding Pearson correlation coefficients.
miRNA	Correlation Coefficient (R)	P-value		miRNA	Correlation Coefficient (R)	P-value
hsa-miR-484	0.994296	5.95037e-19		hsa-let-7d-5p	0.873952	4.78571e-07
hsa-miR-106a-5p	0.981968	1.79332e-14		hsa-miR-106b-5p	0.872012	5.45048e-07
hsa-miR-660-5p	0.981289	2.49456e-14		hsa-miR-1979	0.865727	8.1925e-07
hsa-miR-425-5p	0.981092	2.73901e-14		hsa-miR-2110	0.862714	9.88948e-07
hsa-miR-20a-5p	0.980828	3.10133e-14		hsa-miR-342-5p	0.861825	1.04452e-06
hsa-miR-324-3p	0.979211	6.38894e-14		hsa-miR-130a-3p	0.857115	1.38713e-06
hsa-let-7b-5b	0.978366	9.11686e-14		hsa-miR-146b-5p	0.851399	1.93166e-06
hsa-miR-30e-5p	0.978108	1.01326e-13		hsa-miR-183-5p	0.850541	2.02768e-06
hsa-miR-19b-3p	0.977052	1.54267e-13		hsa-miR-92b-3p	0.850259	2.06016e-06
hsa-miR-532-5p	0.975912	2.37621e-13		hsa-let-7f-1-3p	0.843476	2.99036e-06
hsa-miR-103-2-5p	0.975842	2.43846e-13		hsa-miR-942-5p	0.841366	3.34603e-06
hsa-miR-15a-5p	0.975691	2.57804e-13		hsa-miR-335-5p	0.840456	3.51046e-06
hsa-miR-15b-5p	0.973749	5.11268e-13		hsa-miR-296-5p	0.840417	3.51778e-06
hsa-miR-92a-3p	0.97371	5.17968e-13		hsa-miR-328-3p	0.839447	3.7011e-06
hsa-miR-186-5p	0.972487	7.76375e-13		hsa-miR-886-5p	0.837875	4.01592e-06
hsa-miR-93-5p	0.972216	8.47203e-13		hsa-miR-374b	0.836006	4.42021e-06
hsa-miR-15b-3p	0.972191	8.53962e-13		hsa-miR-144-3p	0.833727	4.96096e-06
hsa-miR-140-3p	0.97039	1.49244e-12		hsa-miR-29c-3p	0.833092	5.12149e-06
hsa-miR-148b-3p	0.969965	1.69385e-12		hsa-miR-345-5p	0.816649	1.11929e-05
hsa-miR-185-5p	0.969373	2.01526e-12		hsa-miR-107	0.811843	1.38654e-05
hsa-miR-20b-5p	0.968949	2.27675e-12		hsa-miR-103-3p	0.808227	1.62255e-05
hsa-miR-16-2-3p	0.968857	2.33771e-12		hsa-miR-29b-3p	0.806526	1.74514e-05
hsa-miR-324-5p	0.96809	2.90159e-12		hsa-miR-150-5p	0.803682	1.96803e-05
hsa-miR-320a	0.967981	2.99092e-12		hsa-miR-576-5p	0.79425	2.89303e-05
hsa-miR-423-5p	0.966436	4.54562e-12		hsa-miR-24-3p	0.785464	4.0716e-05
hsa-miR-101-3p	0.965703	5.50644e-12		hsa-miR-146a-5p	0.784948	4.15201e-05
hsa-miR-378a-3p	0.964341	7.77886e-12		hsa-miR-424-5p	0.784138	4.28125e-05
hsa-miR-16-5p	0.96197	1.37631e-11		hsa-miR-154-5p	0.782494	4.55401e-05
hsa-miR-363-3p	0.961698	1.46608e-11		hsa-miR-17-3p*	0.775254	5.94196e-05
hsa-miR-451a	0.961385	1.5757e-11		hsa-miR-196b-5p	0.775026	5.99113e-05
hsa-miR-17-5p	0.960966	1.73365e-11		hsa-let-7c-5p	0.771573	6.77777e-05
hsa-miR-192-5p	0.957964	3.34042e-11		hsa-miR-574-3p	0.766051	8.22061e-05
hsa-miR-215-5p	0.957185	3.92958e-11		hsa-miR-454-3p	0.762505	9.28022e-05
hsa-miR-19a-3p	0.956489	4.53181e-11		hsa-miR-27b-3p	0.761158	9.71244e-05
hsa-miR-627-5p	0.955919	5.08441e-11		hsa-miR-1537-3p	0.760283	0.000100024
hsa-miR-500a-5p	0.95579	5.21787e-11		hsa-miR-744-5p	0.759782	0.000101719
hsa-miR-29b-2-5p	0.953278	8.50057e-11		hsa-miR-361-5p	0.751522	0.000133407
hsa-miR-25-3p	0.953086	8.8146e-11		hsa-miR-190a-5p	0.747743	0.000150517
hsa-miR-18a-5p	0.95094	1.30789e-10		hsa-miR-625-3p	0.740279	0.0001899
hsa-miR-140-5p	0.948532	1.99557e-10		hsa-miR-30b-5p	0.739989	0.000191589
hsa-miR-132-3p	0.948069	2.15913e-10		hsa-miR-342-3p	0.738482	0.000200597
hsa-miR-32-5p	0.947874	2.23179e-10		hsa-miR-339-3p	0.727955	0.000274219
hsa-let-7g-5p	0.946617	2.75256e-10		hsa-miR-26a-5p	0.709117	0.000463964
hsa-miR-210-3p	0.946093	2.99988e-10		hsa-miR-374a-5p	0.706386	0.000499076
hsa-miR-652-3p	0.945903	3.09438e-10		hsa-miR-128-3p	0.704752	0.00052113
hsa-miR-21-5p	0.94513	3.50584e-10		hsa-miR-361-3p	0.702194	0.000557326
hsa-let-7i-5p	0.945088	3.52942e-10		hsa-miR-410-3p	0.698865	0.000607619
hsa-miR-501-3p	0.942173	5.56149e-10		hsa-miR-20a-3p	0.698738	0.000609614
hsa-miR-18b-5p	0.942005	5.70541e-10		hsa-miR-27a-3p	0.691537	0.000731996
hsa-miR-590-5p	0.94195	5.753e-10		hsa-miR-200c-3p	0.690143	0.000757953
hsa-miR-425-3p	0.940608	7.03133e-10		hsa-miR-30e-3p	0.685682	0.000846289
hsa-miR-194-5p	0.940485	7.1607e-10		hsa-miR-505-3p	0.685272	0.000854828
hsa-miR-26b-5p	0.940344	7.31157e-10		hsa-miR-491-5p	0.684692	0.000867022
hsa-miR-502-5p	0.939163	8.68371e-10		hsa-miR-221-3p	0.678583	0.00100474
hsa-miR-501-5p	0.938723	9.25072e-10		hsa-miR-181b-5p	0.673618	0.00112984
hsa-miR-421	0.938443	9.62861e-10		hsa-miR-223-3p	0.666132	0.00134316
hsa-miR-151-3p	0.937354	1.12284e-09		hsa-miR-1974	0.656127	0.00168027
hsa-miR-18a-3p	0.933779	1.82605e-09		hsa-miR-432-5p	0.646875	0.0020525
hsa-miR-7-5p	0.933213	1.96739e-09		hsa-miR-125b-5p	0.646678	0.00206113
hsa-miR-502-3p	0.928031	3.781e-09		hsa-miR-26b-3p	0.645798	0.00209998
hsa-miR-126-5p	0.927562	4.00171e-09		hsa-miR-181c-5p	0.639609	0.00239112
hsa-miR-148a-3p	0.92291	6.88661e-09		hsa-miR-25-5p	0.625003	0.00321377
hsa-miR-624-5p	0.922829	6.95031e-09		hsa-miR-199a-3p	0.620845	0.0034869
hsa-miR-629-5p	0.922821	6.95636e-09		hsa-miR-941	0.616883	0.00376474
hsa-miR-301a-3b	0.920163	9.34225e-09		hsa-miR-22-3p	0.611067	0.00420571
hsa-miR-423-3p	0.918982	1.06148e-08		hsa-miR-142-5p	0.60499	0.00471121
hsa-miR-30c-5p	0.918207	1.15316e-08		hsa-miR-23a-3p	0.596709	0.00547995
hsa-miR-98-5p	0.916692	1.35253e-08		hsa-miR-96-5p	0.593538	0.00580034
hsa-miR-222-3p	0.91667	1.35573e-08		hsa-miR-376c-3p	0.586737	0.0065397
hsa-miR-486-5p	0.916229	1.41927e-08		hsa-miR-144-5p	0.573981	0.00813471
hsa-miR-30d-5p	0.914884	1.62992e-08		hsa-miR-28-3p	0.567679	0.00903252
hsa-let-7d-3p	0.911266	2.33888e-08		hsa-let-7f-5p	0.565647	0.00933861
hsa-miR-320b	0.909411	2.79804e-08		hsa-miR-582-5p	0.556066	0.0108978
hsa-miR-191-5p	0.907474	3.36037e-08		hsa-miR-376a-3p	0.535553	0.0149491
hsa-miR-93-3p	0.907283	3.42098e-08		hsa-miR-29b-1-5p	0.532937	0.0155429
hsa-miR-151-5p	0.907104	3.47841e-08		hsa-let-7a-5p	0.526519	0.0170801
hsa-let-7a-3p	0.904907	4.25759e-08		hsa-miR-142-3p	0.524647	0.0175506
hsa-miR-331-3p	0.900219	6.45098e-08		hsa-miR-301b	0.516949	0.0195958
hsa-miR-126-3p	0.89982	6.67709e-08		hsa-miR-543	0.51268	0.0208093
hsa-miR-130b-3p	0.892845	1.19197e-07		hsa-miR-106b-3p	0.501036	0.0244251
hsa-miR-532-3p	0.892134	1.26166e-07		hsa-miR-182-5p	0.497035	0.0257763
hsa-miR-550a-3p	0.891887	1.2867e-07		hsa-let-7b-3b	0.496689	0.0258957
hsa-miR-628-3p	0.889213	1.58718e-07		hsa-miR-769-5p	0.492291	0.0274539
hsa-miR-598-3p	0.88781	1.76809e-07		hsa-miR-382-5p	0.489086	0.0286353
hsa-miR-505-5p	0.887063	1.87162e-07		hsa-miR-370-3p	0.486552	0.0295973
hsa-miR-152-3p	0.882766	2.57706e-07		hsa-miR-127-3p	0.471353	0.0359112
hsa-miR-181a-5p	0.879744	3.2035e-07		hsa-miR-188-5p	0.458615	0.0419704
hsa-miR-486-3p	0.877634	3.7166e-07		hsa-miR-409-3p	0.456266	0.0431693
hsa-miR-584-5p	0.877461	3.76151e-07
